# Supplementary material for: Interhelical H-Bonds Modulate the Activity of a Polytopic Transmembrane Kinase
Source: Biomolecules. 2021 Jun 25;11(7):938. doi: 10.3390/biom11070938 (PMC8301901; doi:10.3390/biom11070938)
Supplement: Supplementary file 1 [file biomolecules-11-00938-s001.zip]

Archive with 1 entries (1 files):
- biomolecules-1254467-supplementary.pdf
